# Supplementary material for: Gram Negative Biofilms: Structural and Functional Responses to Destruction by Antibiotic-Loaded Mixed Polymeric Micelles
Source: Microorganisms. 2024 Dec 23;12(12):2670. doi: 10.3390/microorganisms12122670 (PMC11728461; doi:10.3390/microorganisms12122670)
Supplement: Supplementary file 1 [file microorganisms-12-02670-s001.zip]

Archive with 1 entries (1 files):
- microorganisms-3369092-supplementary.pdf
